# Supplementary material for: Nutritional Content of Street Food and Takeaway Food Purchased in Urban Bosnia and Herzegovina
Source: Foods. 2021 Oct 27;10(11):2594. doi: 10.3390/foods10112594 (PMC8620844; doi:10.3390/foods10112594)
Supplement: Supplementary file 1 [file foods-10-02594-s001.zip]

Archive with 1 entries (1 files):
- foods-1433842-supplementary.pdf
